# Supplementary material for: RAF inhibitors activate the integrated stress response by direct activation of GCN2
Source: Nat Commun. 2025 Nov 17;16:10033. doi: 10.1038/s41467-025-65376-w (PMC12623982; doi:10.1038/s41467-025-65376-w)
Supplement: Supplementary file 4 — Source Data [file 41467_2025_65376_MOESM4_ESM.zip]

Archive with 5 entries (4 files):
- source data file/
- source data file/Suppl figures GCN2 Nat comms June.xlsx
- __MACOSX/source data file/._Suppl figures GCN2 Nat comms June.xlsx
- source data file/Figures 1-10 GCN2 Nat comms figure 7 updat.xlsx
- __MACOSX/source data file/._Figures 1-10 GCN2 Nat comms figure 7 updat.xlsx
